# Supplementary material for: Relationship between thigh muscle cross-sectional areas and single leg stand-up test in Japanese older women
Source: PLoS One. 2022 Jun 14;17(6):e0269103. doi: 10.1371/journal.pone.0269103 (PMC9197025; doi:10.1371/journal.pone.0269103)
Supplement: S1 File — (XLSX) [file pone.0269103.s001.xlsx]

## Sheet: all
NO	sex	Age	Height	Body mass	BM2/3	BMI	Waist circumference	Stand-up test	GR	SA	RF	VL	BFS	BFL	ST	SM	ADD	VI	VM	Thigh total muscle	QF	HAM	GR/BM2/3	SA/BM2/3	RF/BM2/3	VL/BM2/3	BFS/BM2/3	BFL/BM2/3	ST/BM2/3	SM/BM2/3	ADD/BM2/3	VI/BM2/3	VM/BM2/3	Thigh total muscle/BM2/3	QF/BM2/3	HAM/BM2/3
87	2	60	158.9	44.65	12.5858	17.6837	75	30	0.7607	1.034	2.976	9.032	0.5022	6.093	2.334	3.966	12.83	12.36	5.605	57.4929	29.973	12.8952	0.0604411	0.0821561	0.236457	0.717634	0.0399021	0.484117	0.185447	0.315117	1.0194	0.982059	0.445343	4.56808	2.38149	1.02458
84	2	67	161	48.95	13.3814	18.8843	82.5	30	1.09	1.063	2.934	10.54	0.7402	6.137	2.153	4.576	12.27	10.01	7.557	59.0702	31.041	13.6062	0.0814563	0.0794386	0.219259	0.78766	0.0553156	0.458621	0.160895	0.341967	0.916944	0.748053	0.564739	4.41435	2.31971	1.0168
17	2	62	155	44.1	12.4822	18.3559	77	30	1.205	1.056	3.028	9.656	1.225	5.935	2.88	5.928	8.58	11.32	8.384	59.197	32.388	15.968	0.0965372	0.0846002	0.242585	0.773579	0.0981395	0.475476	0.230728	0.474915	0.687377	0.906889	0.671675	4.7425	2.59473	1.27926
36	2	61	155.4	39.4	11.5788	16.3153	72	30	1.218	1.205	4.515	11.18	0.6864	4.69	2.813	1.83	9.549	9.212	5.821	52.7194	30.728	10.0194	0.105192	0.104069	0.389936	0.965556	0.0592807	0.40505	0.242944	0.158047	0.824696	0.795591	0.502728	4.55309	2.65381	0.865322
68	2	66	159.4	48.9	13.3723	19.2456	76	30	1.218	1.736	4.778	18.67	0.4172	5.726	5.013	2.974	22.92	15.86	8.068	87.3802	47.376	14.1302	0.0910839	0.129821	0.357306	1.39617	0.0311988	0.428199	0.37488	0.2224	1.71399	1.18603	0.603337	6.53442	3.54285	1.05668
92	2	61	163.9	55.35	14.5237	20.6044	85	30	1.44	1.238	3.486	14.45	0.9555	5.343	2.934	3.957	17.97	9.865	8.055	69.6935	35.856	13.1895	0.099148	0.0852398	0.240021	0.994923	0.0657888	0.36788	0.202014	0.272451	1.23728	0.679233	0.554609	4.79859	2.46879	0.908134
105	2	70	154	57.5	14.8974	24.2452	81.7	30	1.541	1.83	4.515	13.33	1.104	8.943	3.741	6.218	22.15	13.64	9.185	86.197	40.67	20.006	0.103441	0.12284	0.303072	0.894784	0.0741066	0.600304	0.251117	0.417387	1.48683	0.915593	0.616549	5.78602	2.73	1.34291
101	2	76	146.7	48.6	13.3175	22.5827	85	30	1.568	1.581	3.506	11.5	1.003	7.765	3.546	4.071	18.56	10.09	7.974	71.164	33.07	16.385	0.117739	0.118716	0.263262	0.863523	0.0753142	0.583065	0.266265	0.305687	1.39365	0.757647	0.598759	5.34363	2.48319	1.23033
30	2	61	153	47.85	13.1802	20.4409	74	30	1.628	1.42	4.482	13.18	0.9353	7.523	2.12	6.709	17.93	9.495	8.23	73.6523	35.387	17.2873	0.123519	0.107738	0.340056	0.999986	0.0709626	0.570781	0.160848	0.509022	1.36038	0.7204	0.624422	5.58811	2.68486	1.31161
61	2	67	155.2	41.05	11.8999	17.0424	70	30	1.635	1.083	3.775	10.31	0.8748	7.2	4.441	5.619	9.979	10.28	7.537	62.7338	31.902	18.1348	0.137396	0.0910094	0.31723	0.866396	0.0735134	0.605049	0.373197	0.47219	0.838581	0.863875	0.633368	5.27181	2.68087	1.52395
78	2	69	154	44	12.4634	18.5529	71.5	30	1.662	1.602	3.963	10.74	0.8613	5.282	3.701	3.943	17.94	12.5	7.193	69.3873	34.396	13.7873	0.133351	0.128537	0.317972	0.861726	0.0691066	0.423802	0.29695	0.316367	1.43942	1.00294	0.577132	5.5673	2.75977	1.10623
53	2	72	160.2	54.45	14.3659	21.2165	82	30	1.756	1.702	3.6	13.19	0.8075	5.565	2.315	4.387	21.18	11.4	9.32	75.2225	37.51	13.0745	0.122234	0.118475	0.250594	0.918148	0.0562096	0.387376	0.161146	0.305377	1.47433	0.793548	0.64876	5.2362	2.61105	0.910108
62	2	69	153.1	54.6	14.3922	23.2939	83	30	1.797	1.958	4.744	15.67	1.386	7.913	4.212	5.632	17.77	13.84	9.818	84.74	44.072	19.143	0.124859	0.136046	0.329622	1.08878	0.0963019	0.54981	0.292658	0.391322	1.23469	0.961629	0.682173	5.88789	3.06221	1.33009
51	2	77	149.8	58.7	15.104	26.1586	95.5	30	1.797	2.295	4.495	11.09	1.036	6.164	3.863	6.305	18.89	9.811	7.436	73.182	32.832	17.368	0.118975	0.151946	0.297603	0.734242	0.0685911	0.408104	0.25576	0.417439	1.25066	0.649563	0.49232	4.84521	2.17373	1.14989
73	2	66	156.9	51.55	13.8511	20.9403	80	30	1.904	1.608	3.089	11.95	0.6931	7.126	3.122	4.199	14.86	10.05	6.743	65.3441	31.832	15.1401	0.137462	0.116091	0.223014	0.862744	0.0500392	0.51447	0.225396	0.303152	1.07284	0.725572	0.486819	4.71759	2.29815	1.09306
80	2	63	154.9	52.85	14.083	22.0263	80	30	2.073	1.743	4.26	15.04	1.353	6.601	3.102	6.076	21.09	11.62	9.912	82.87	40.832	17.132	0.147198	0.123766	0.302491	1.06795	0.096073	0.46872	0.220265	0.431441	1.49755	0.825105	0.703825	5.88438	2.89937	1.2165
98	2	75	147.6	48.55	13.3084	22.2852	77.5	30	2.086	1.978	3.486	11.64	1.299	6.184	5.329	3.068	16.29	12.33	9.488	73.178	36.944	15.88	0.156743	0.148628	0.26194	0.874635	0.0976075	0.464669	0.400424	0.230531	1.22404	0.926482	0.712933	5.49863	2.77599	1.19323
44	2	77	151.1	57	14.811	24.9658	93	30	2.099	1.756	5.336	16.22	0.7335	8.371	4.993	5.262	25.77	11.32	9.912	91.7725	42.788	19.3595	0.141719	0.118561	0.360274	1.09513	0.0495241	0.56519	0.337115	0.355277	1.73993	0.764299	0.669234	6.19626	2.88894	1.30711
38	2	60	157.9	65.7	16.2821	26.3512	93	30	2.107	2.163	3.907	17.46	1.38	6.385	4.9	5.029	14.3	15.76	10.68	84.071	47.807	17.694	0.129406	0.132845	0.239957	1.07234	0.0847557	0.392149	0.300944	0.308867	0.878265	0.967934	0.655935	5.1634	2.93617	1.08672
16	2	67	152.5	51.9	13.9138	22.3166	76	30	2.214	1.642	4.367	19.54	0.8815	6.379	3.391	6.076	16.6	12.9	8.236	82.2265	45.043	16.7275	0.159123	0.118013	0.313862	1.40436	0.0633545	0.458467	0.243715	0.43669	1.19306	0.927139	0.591931	5.90972	3.2373	1.20223
96	2	61	159.2	54.5	14.3747	21.5036	82	30	2.248	1.393	3.54	12.89	0.8008	9.818	5.006	6.635	11.28	11.5	9.091	74.2018	37.021	22.2598	0.156386	0.0969066	0.246267	0.896717	0.0557091	0.683007	0.348252	0.461576	0.784714	0.800019	0.632432	5.16199	2.57543	1.54854
106	2	76	155	47.6	13.1342	19.8127	72.5	30	2.261	2.133	3.957	12.22	1.602	7.9	4.3	5.706	17.5	14.18	9.273	81.032	39.63	19.508	0.172146	0.1624	0.301274	0.930393	0.121971	0.601482	0.327389	0.434437	1.3324	1.07962	0.706018	6.16953	3.01731	1.48528
31	2	61	164.2	62.2	15.6986	23.0698	88.4	30	2.295	2.698	4.683	15.46	0.9152	6.918	4.784	7.22	12.27	16.41	10.28	83.9332	46.833	19.8372	0.146192	0.171863	0.298307	0.984803	0.0582983	0.440677	0.304741	0.459914	0.7816	1.04532	0.654836	5.34655	2.98326	1.26363
70	2	68	153.6	52.95	14.1008	22.4431	85	30	2.295	2.47	5.128	14.53	0.8008	8.142	5.632	6.07	17.08	11.36	8.203	81.7108	39.221	20.6448	0.162757	0.175167	0.363667	1.03044	0.0567911	0.577414	0.39941	0.430472	1.21128	0.805628	0.58174	5.79476	2.78147	1.46409
14	2	70	150.1	45.35	12.717	20.1287	73	30	2.483	1.75	4.697	9.751	1.81	7.045	5.996	4.179	11.53	13.42	9.3	71.961	37.168	19.03	0.19525	0.137611	0.369348	0.766769	0.142329	0.553983	0.471495	0.328615	0.90666	1.05528	0.731304	5.65864	2.9227	1.49642
25	2	67	156.3	57.3	14.8629	23.4551	87	30	2.51	3.23	4.495	13.45	2.544	6.756	5.383	5.881	17.5	16.37	7.348	85.467	41.663	20.564	0.168877	0.21732	0.302431	0.904939	0.171165	0.454555	0.362177	0.395684	1.17743	1.1014	0.494386	5.75036	2.80316	1.38358
76	2	61	158.7	61.35	15.5552	24.3591	88	30	2.571	1.951	7.967	19.38	1.191	8.438	4.26	4.643	24.05	17.92	8.432	100.803	53.699	18.532	0.165282	0.125424	0.512175	1.24588	0.0765659	0.542454	0.273863	0.298485	1.5461	1.15202	0.542069	6.48033	3.45215	1.19137
85	2	74	151.9	42.3	12.1402	18.3326	72	30	2.631	1.299	4.495	11.02	0.8882	6.238	3.465	5.356	15.58	10.13	5.572	66.6742	31.217	15.9472	0.216717	0.107	0.370257	0.907726	0.0731617	0.513829	0.285415	0.441178	1.28334	0.834416	0.45897	5.492	2.57137	1.31358
81	2	61	147.7	47.55	13.125	21.7966	77	30	2.719	2.16	4.509	13.09	1.433	8.243	3.149	5.403	15.18	8.014	6.541	70.441	32.154	18.228	0.207161	0.164571	0.343542	0.997331	0.109181	0.628037	0.239923	0.411656	1.15657	0.610589	0.498361	5.36692	2.44982	1.3888
27	2	68	149.8	42.65	12.2071	19.0062	73.5	30	2.846	2.106	5.935	14.85	1.548	9.428	4.3	5.484	10.71	12.9	9.65	79.757	43.335	20.76	0.233143	0.172522	0.486192	1.2165	0.126811	0.772337	0.352254	0.449247	0.877358	1.05676	0.790523	6.53365	3.54998	1.70065
57	2	61	157.8	60.4	15.3942	24.2562	87.5	30	3.028	1.877	7.961	17.95	0.6527	9.798	4.63	7.853	19.53	15.54	9.939	98.7587	51.39	22.9337	0.196697	0.121929	0.517142	1.16602	0.042399	0.636472	0.300762	0.510126	1.26866	1.00947	0.645632	6.41531	3.33826	1.48976
71	2	62	146.6	51.85	13.9048	24.1257	80	30	3.055	1.225	4.017	11.46	1.265	7.018	5.39	7.436	13.7	8.916	7.099	70.581	31.492	21.109	0.219708	0.0880989	0.288892	0.824174	0.0909755	0.504717	0.387635	0.534778	0.985269	0.641216	0.510542	5.076	2.26482	1.51811
100	2	68	161.7	64.6	16.0998	24.7066	95	30	3.089	2.18	4.421	18.47	1.716	7.436	7.671	4.125	19.33	12.44	8.418	89.296	43.749	20.948	0.191865	0.135405	0.274599	1.14722	0.106585	0.461868	0.476464	0.256214	1.20063	0.772678	0.522862	5.54639	2.71736	1.30113
56	2	66	159.3	69.95	16.9769	27.5649	100	30	3.291	2.369	4.872	18.45	1.272	9.576	5.249	7.53	18.98	13.4	11.49	96.479	48.212	23.627	0.193852	0.139543	0.286978	1.08677	0.0749253	0.56406	0.309185	0.443544	1.11799	0.789308	0.676802	5.68296	2.83986	1.39171
42	2	76	147	62.35	15.7238	28.8537	99	30	3.688	2.147	5.121	14.88	1.151	5.821	6.581	1.036	24.97	10.07	6.783	82.248	36.854	14.589	0.234549	0.136545	0.325685	0.946336	0.0732011	0.370203	0.418537	0.0658874	1.58804	0.64043	0.431384	5.2308	2.34383	0.927829
11	2	64	155.7	53.7	14.2336	22.1512	85	30	1.44	1.41	3.723	11.08	0.8911	7.208	3.973	4.572	10.97	11.96	8.685	65.9121	35.448	16.6441	0.101169	0.099061	0.261563	0.778437	0.0626052	0.506406	0.279127	0.321211	0.770709	0.840263	0.610174	4.63072	2.49044	1.16935
3	2	75	150.3	43.25	12.3213	19.1456	74.5	30	2.019	0.8008	3.257	10.77	1.171	4.946	3.829	2.914	14.07	9.973	7.846	61.5958	31.846	12.86	0.163862	0.064993	0.264338	0.874094	0.0950385	0.401418	0.310762	0.236501	1.14192	0.80941	0.636782	4.99912	2.58462	1.04372
1	2	61	152.9	53.2	14.1452	22.756	85.7	30	2.16	2.066	6.076	14.06	0.8411	7.604	5.141	4.105	14.11	11.6	6.447	74.2101	38.183	17.6911	0.152702	0.146057	0.429546	0.99398	0.0594621	0.537569	0.363446	0.290205	0.997515	0.820069	0.455774	5.24633	2.69937	1.25068
4	2	63	162.1	58.05	14.9923	22.0921	74	30	2.555	1.588	3.722	9.992	1.307	5.953	3.855	5.443	15.77	9.785	8.404	68.374	31.903	16.558	0.170421	0.105921	0.248261	0.666476	0.0871781	0.397071	0.257132	0.363053	1.05187	0.652669	0.560555	4.56061	2.12796	1.10443
2	2	66	155.3	54.75	14.4186	22.7008	88.2	30	2.725	1.925	4.421	15.57	1.171	5.181	4.899	3.075	14.09	11.3	7.375	71.732	38.666	14.326	0.188992	0.133508	0.306618	1.07986	0.0812146	0.359328	0.33977	0.213266	0.977211	0.783711	0.511493	4.97497	2.68168	0.993579
40	2	63	152.4	54.6	14.3922	23.5084	92	40	1.226	1.95	0.8567	9.254	2.378	7.784	1.979	2.902	8.072	7.976	11.46	55.8377	29.5467	15.043	0.0851848	0.13549	0.0595251	0.642985	0.165228	0.540847	0.137505	0.201636	0.560858	0.554187	0.796262	3.87971	2.05296	1.04522
33	2	74	140.2	56.75	14.7676	28.8715	102	40	1.316	1.86	3.557	10.74	0.6962	5.98	3.061	4.416	14.48	8.583	5.188	59.8772	28.068	14.1532	0.0891139	0.125951	0.240865	0.727267	0.0471437	0.40494	0.207278	0.299033	0.980523	0.581204	0.351309	4.05463	1.90064	0.958394
94	2	61	153.1	50.95	13.7435	21.7367	77	40	1.336	1.846	3.313	12.5	1.283	6.917	2.988	8.745	11.01	11.87	9.756	71.564	37.439	19.933	0.0972099	0.134318	0.24106	0.909523	0.0933535	0.503294	0.217412	0.636303	0.801108	0.863683	0.709865	5.20713	2.72413	1.45036
67	2	73	147.9	46.85	12.9959	21.4177	84.5	40	1.339	1.898	3.694	11.98	1.245	6.245	2.429	5.269	12.96	8.035	6.998	62.092	30.707	15.188	0.103032	0.146046	0.284243	0.921829	0.0957994	0.480536	0.186905	0.405436	0.997238	0.618272	0.538477	4.77781	2.36282	1.16868
13	2	68	163.4	55.3	14.515	20.712	77	40	1.411	1.492	3.286	16.98	0.6056	5.074	3.412	6.181	13.18	13.87	7.297	72.7886	41.433	15.2726	0.0972098	0.10279	0.226387	1.16983	0.0417224	0.34957	0.235067	0.425836	0.908027	0.955564	0.502722	5.01472	2.8545	1.05219
108	2	70	152.6	50.5	13.6624	21.6861	77.5	40	1.44	1.009	3.587	6.528	0.9623	4.912	4.017	2.517	14.73	8.983	6.352	55.0373	25.45	12.4083	0.105399	0.0738522	0.262545	0.477807	0.0704341	0.359526	0.294018	0.184228	1.07814	0.657497	0.464925	4.02837	1.86277	0.908207
60	2	68	162.7	60.6	15.4282	22.8927	97	40	1.723	1.332	3.304	13.43	0.6595	5.848	3.365	5.323	17.41	12.27	8.452	73.1165	37.456	15.1955	0.111679	0.0863354	0.214153	0.870484	0.0427464	0.379046	0.218107	0.345018	1.12845	0.795297	0.547828	4.73915	2.42776	0.984918
54	2	67	154.6	49.75	13.5268	20.8149	74	40	1.79	1.009	3.997	10.42	0.8142	5.693	3.163	5.7	10.21	9.515	5.975	58.2862	29.907	15.3702	0.13233	0.0745926	0.295487	0.770322	0.0601916	0.420868	0.233832	0.421385	0.754797	0.703418	0.441715	4.30894	2.21094	1.13628
18	2	71	152.6	52.35	13.9941	22.4806	86.2	40	1.79	1.003	3.432	11.68	0.6729	6.83	4.892	5.363	15.79	12.78	4.892	69.1249	32.784	17.7579	0.127911	0.0716731	0.245247	0.834638	0.0480846	0.488063	0.349576	0.383233	1.12833	0.913243	0.349576	4.93958	2.3427	1.26896
35	2	73	154.5	54.1	14.3042	22.6642	85.5	40	1.802	1.731	3.445	10.2	0.6504	5.3	3.384	3.278	13.59	10.66	5.133	59.1734	29.438	12.6124	0.125977	0.121013	0.240838	0.713075	0.045469	0.370519	0.236573	0.229163	0.950068	0.745233	0.358845	4.13677	2.05799	0.881724
12	2	77	145.9	50.85	13.7255	23.888	94	40	1.878	0.9991	2.791	7.718	0.9991	4.065	3.256	3.376	13.83	7.631	4.582	51.1252	22.722	11.6961	0.136826	0.0727917	0.203345	0.562312	0.0727917	0.296165	0.237223	0.245966	1.00762	0.555974	0.333832	3.72484	1.65546	0.852146
20	2	76	147.8	49.95	13.563	22.8658	85	40	1.925	1.837	4.031	11.69	0.6662	6.049	4.334	4.683	15.06	10.19	5.875	66.3402	31.786	15.7322	0.14193	0.135442	0.297205	0.861901	0.0491188	0.445992	0.319545	0.345277	1.11037	0.751307	0.433163	4.89125	2.34358	1.15993
55	2	70	165.2	70.9	17.1303	25.9792	107	40	1.972	1.911	4.26	13.03	1.003	5.673	3.64	3.176	16.18	9.084	7.503	67.432	33.877	13.492	0.115118	0.111557	0.248683	0.760642	0.0585513	0.331168	0.212489	0.185403	0.944527	0.530289	0.437997	3.93642	1.97761	0.787612
102	2	68	162.5	66.45	16.4058	25.1645	96	40	1.978	1.891	4.845	16.38	2.012	9.044	3.836	7.483	13.98	13.92	11.01	86.379	46.155	22.375	0.120567	0.115264	0.295323	0.998429	0.12264	0.551269	0.23382	0.45612	0.852139	0.848482	0.671105	5.26516	2.81334	1.36385
64	2	60	160.3	66.3	16.3811	25.8016	98	40	1.992	1.978	3.109	15.28	1.534	6.386	4.515	6.144	9.522	16.71	12.78	79.95	47.879	18.579	0.121604	0.120749	0.189792	0.932784	0.0936447	0.38984	0.275623	0.375067	0.581281	1.02008	0.780169	4.88063	2.92282	1.13417
8	2	70	159.8	50.1	13.5902	19.6193	83	40	2.016	2.172	4.109	13.03	0.8594	5.328	4.859	4.328	10.7	9.406	9.219	66.0264	35.764	15.3744	0.148342	0.159821	0.302351	0.958781	0.0632368	0.392048	0.357538	0.318465	0.787333	0.692117	0.678358	4.85839	2.63161	1.13129
50	2	60	164.2	62.8	15.7994	23.2924	87	40	2.074	1.854	4.544	15.05	1.02	6.873	2.839	6.926	12.83	10.74	8.007	72.757	38.341	17.658	0.131271	0.117346	0.287606	0.95257	0.0645595	0.435017	0.179691	0.438372	0.812058	0.679774	0.506792	4.60506	2.42674	1.11764
48	2	76	163.5	52.6	14.0386	19.6766	80	40	2.133	1.931	5.599	14.39	0.8882	6.877	5.141	6.083	15.9	10.71	7.059	76.7112	37.758	18.9892	0.151938	0.137549	0.398829	1.02503	0.0632684	0.489864	0.366205	0.433305	1.13259	0.762897	0.502828	5.46431	2.68958	1.35264
5	2	70	165.6	68.75	16.7822	25.0699	90.8	40	2.179	1.536	4.542	15.58	1.255	5.148	6.071	4.941	16.53	13.41	9.918	81.11	43.45	17.415	0.12984	0.0915256	0.270644	0.928365	0.0747817	0.306754	0.361753	0.294419	0.984973	0.799062	0.590984	4.8331	2.58906	1.03771
7	2	73	153.1	61.7	15.6143	26.323	95.5	40	2.375	1.641	3.563	13.7	1.219	8.422	3.281	7.688	14.09	9.547	10.36	75.886	37.17	20.61	0.152104	0.105096	0.228188	0.877399	0.0780693	0.539376	0.210127	0.492368	0.902376	0.611425	0.663493	4.86002	2.38051	1.31994
88	2	63	158.7	50.55	13.6714	20.0709	81.5	40	2.422	1.379	4.596	13.03	1.393	6.265	5.72	5.531	11.74	15.15	8.25	75.476	41.026	18.909	0.177158	0.100867	0.336175	0.953082	0.101891	0.458255	0.418391	0.404566	0.858725	1.10815	0.603448	5.52071	3.00086	1.3831
58	2	69	152.8	76.5	18.0208	32.7653	114	40	2.49	3.714	4.85	12.1	1.904	8.236	4.226	6.689	13.27	10.42	6.958	74.857	34.328	21.055	0.138174	0.206095	0.269133	0.671446	0.105656	0.457027	0.234507	0.371182	0.736371	0.57822	0.386109	4.15392	1.90491	1.16837
24	2	66	159.2	69.5	16.904	27.422	97.7	40	2.51	1.945	5.013	13.46	1.588	9.582	6.137	7.267	15.3	12.89	6.662	82.354	38.025	24.574	0.148485	0.115061	0.296557	0.796261	0.0939422	0.566848	0.36305	0.429898	0.90511	0.762541	0.394108	4.87186	2.24947	1.45374
91	2	75	165.2	77.8	18.2244	28.5075	103	40	2.629	2.622	4.099	15.81	0.3914	9.697	3.907	7.511	22.48	16.2	9.985	95.3314	46.094	21.5064	0.144257	0.143873	0.224918	0.867519	0.0214767	0.532089	0.214383	0.41214	1.23351	0.888919	0.547892	5.23098	2.52925	1.18009
103	2	66	159.2	66.45	16.4058	26.2186	93	40	2.826	2.497	3.681	13.23	1.328	7.241	4.199	4.744	19.84	13.21	8.714	81.51	38.835	17.512	0.172256	0.152203	0.224372	0.806424	0.0809471	0.441369	0.255947	0.289167	1.20933	0.805204	0.531155	4.96837	2.36715	1.06743
59	2	67	159.8	67.1	16.5126	26.2766	98.5	40	3.001	2.093	5.229	11.84	0.9555	8.129	6.756	3.055	19.56	10.26	5.343	76.2215	32.672	18.8955	0.18174	0.126752	0.316668	0.717029	0.057865	0.492291	0.409143	0.18501	1.18455	0.621344	0.323571	4.61596	1.97861	1.14431
82	2	60	157	69.25	16.8635	28.0944	99	40	3.516	2.531	4.14	12.77	0.9668	7.866	5.449	10.44	14.93	9.686	9.439	81.7338	36.035	24.7218	0.208498	0.150088	0.245501	0.757259	0.0573311	0.466452	0.323125	0.61909	0.885347	0.574378	0.559731	4.8468	2.13687	1.466
